# Supplementary material for: Antimicrobial-resistant pathogens on the plate: A semi-quantitative hygiene risk evaluation of raw beef consumption in Ethiopia within a One Health context
Source: PLoS One. 2026 Apr 7;21(4):e0346594. doi: 10.1371/journal.pone.0346594 (PMC13056190; doi:10.1371/journal.pone.0346594)
Supplement: S1 Text — General characteristics of samples collected from five towns in Ethiopia. This file presents metadata on the location of sampling sites, types of food-contact surfaces (e.g., knives, tables, meat surfaces, handlers’ hands), and the number and type of bacterial isolates recovered from each site. It provides contextual information for interpreting microbial contamination patterns across different environments. S2 Excel. Antimicrobial resistance profiles of bacterial isolates. This data details the inhibition zone measurements, resistance interpretation categories (sensitive, intermediate, resistant), and data that was used to compute mean, standard deviation, and standard error values for each bacterial species against six antibiotics. These data complement the AMR prevalence summaries presented in the main manuscript and support the analysis of multidrug resistance patterns. (ZIP) [file pone.0346594.s001.zip]

Archive with 2 entries (2 files):
- Antibiotic Resistance (ABR) Profile (S2).xlsx
- General Characteristics (S1).xlsx
