# Supplementary material for: Antimicrobial-resistant pathogens on the plate: A semi-quantitative hygiene risk evaluation of raw beef consumption in Ethiopia within a One Health context
Source: PLoS One. 2026 Apr 7;21(4):e0346594. doi: 10.1371/journal.pone.0346594 (PMC13056190; doi:10.1371/journal.pone.0346594)
Supplement: S1 Text — General characteristics of samples collected from five towns in Ethiopia. This file presents metadata on the location of sampling sites, types of food-contact surfaces (e.g., knives, tables, meat surfaces, handlers’ hands), and the number and type of bacterial isolates recovered from each site. It provides contextual information for interpreting microbial contamination patterns across different environments. S2 Excel. Antimicrobial resistance profiles of bacterial isolates. This data details the inhibition zone measurements, resistance interpretation categories (sensitive, intermediate, resistant), and data that was used to compute mean, standard deviation, and standard error values for each bacterial species against six antibiotics. These data complement the AMR prevalence summaries presented in the main manuscript and support the analysis of multidrug resistance patterns. (ZIP) [file pone.0346594.s001.zip › Antibiotic Resistance (ABR) Profile (S2).xlsx]

## Sheet: Sheet1
Organism	Antibiotic	Sample ID	Inhibition Zone (mm)	Resistance Level
Salmonella	Amoxicillin	Salmo_Amox_Resistant_1	6	Resistant
Salmonella	Amoxicillin	Salmo_Amox_Resistant_2	6	Resistant
Salmonella	Amoxicillin	Salmo_Amox_Resistant_3	6	Resistant
Salmonella	Amoxicillin	Salmo_Amox_Resistant_4	6	Resistant
Salmonella	Amoxicillin	Salmo_Amox_Resistant_5	6	Resistant
Salmonella	Chloramphenicol	Salmo_Chloram_Sensitive_1	22.09	Sensitive
Salmonella	Chloramphenicol	Salmo_Chloram_Sensitive_2	23.38	Sensitive
Salmonella	Chloramphenicol	Salmo_Chloram_Sensitive_3	29.8	Sensitive
Salmonella	Chloramphenicol	Salmo_Chloram_Sensitive_4	19.01	Sensitive
Salmonella	Chloramphenicol	Salmo_Chloram_Sensitive_5	28.73	Sensitive
Salmonella	Ciprofloxacin	Salmo_Cipro_Resistant_1	14.64	Resistant
Salmonella	Ciprofloxacin	Salmo_Cipro_Resistant_2	16.57	Resistant
Salmonella	Ciprofloxacin	Salmo_Cipro_Resistant_3	12.51	Resistant
Salmonella	Ciprofloxacin	Salmo_Cipro_Resistant_4	18.17	Resistant
Salmonella	Ciprofloxacin	Salmo_Cipro_Resistant_5	15.6	Resistant
Salmonella	Doxycycline	Salmo_Doxy_Resistant_1	10.15	Resistant
Salmonella	Doxycycline	Salmo_Doxy_Resistant_2	5.41	Resistant
Salmonella	Doxycycline	Salmo_Doxy_Resistant_3	11.19	Resistant
Salmonella	Doxycycline	Salmo_Doxy_Resistant_4	4.63	Resistant
Salmonella	Doxycycline	Salmo_Doxy_Resistant_5	7.37	Resistant
Salmonella	Erythromycin	Salmo_Erythro_Resistant_1	8.79	Resistant
Salmonella	Erythromycin	Salmo_Erythro_Resistant_2	2.49	Resistant
Salmonella	Erythromycin	Salmo_Erythro_Resistant_3	11.14	Resistant
Salmonella	Erythromycin	Salmo_Erythro_Resistant_4	10.49	Resistant
Salmonella	Erythromycin	Salmo_Erythro_Resistant_5	7.08	Resistant
Salmonella	Streptomycin	Salmo_Strepto_Sensitive_1	15	Sensitive
Salmonella	Streptomycin	Salmo_Strepto_Sensitive_2	17	Sensitive
Salmonella	Streptomycin	Salmo_Strepto_Intermediate_1	13	Intermediate
Salmonella	Streptomycin	Salmo_Strepto_Resistant_1	8	Resistant
Salmonella	Streptomycin	Salmo_Strepto_Resistant_2	10	Resistant
Shigella	Amoxicillin	Shige_Amox_Resistant_1	6	Resistant
Shigella	Amoxicillin	Shige_Amox_Resistant_2	6	Resistant
Shigella	Amoxicillin	Shige_Amox_Resistant_3	6	Resistant
Shigella	Amoxicillin	Shige_Amox_Resistant_4	6	Resistant
Shigella	Amoxicillin	Shige_Amox_Resistant_5	6	Resistant
Shigella	Amoxicillin	Shige_Amox_Resistant_6	6	Resistant
Shigella	Amoxicillin	Shige_Amox_Resistant_7	6	Resistant
Shigella	Amoxicillin	Shige_Amox_Resistant_8	6	Resistant
Shigella	Amoxicillin	Shige_Amox_Resistant_9	6	Resistant
Shigella	Amoxicillin	Shige_Amox_Resistant_10	6	Resistant
Shigella	Amoxicillin	Shige_Amox_Resistant_11	6	Resistant
Shigella	Amoxicillin	Shige_Amox_Resistant_12	6	Resistant
Shigella	Amoxicillin	Shige_Amox_Resistant_13	6	Resistant
Shigella	Amoxicillin	Shige_Amox_Resistant_14	6	Resistant
Shigella	Amoxicillin	Shige_Amox_Resistant_15	6	Resistant
Shigella	Amoxicillin	Shige_Amox_Resistant_16	6	Resistant
Shigella	Amoxicillin	Shige_Amox_Resistant_17	6	Resistant
Shigella	Amoxicillin	Shige_Amox_Resistant_18	6	Resistant
Shigella	Amoxicillin	Shige_Amox_Resistant_19	6	Resistant
Shigella	Amoxicillin	Shige_Amox_Resistant_20	6	Resistant
Shigella	Amoxicillin	Shige_Amox_Resistant_21	6	Resistant
Shigella	Amoxicillin	Shige_Amox_Resistant_22	6	Resistant
Shigella	Amoxicillin	Shige_Amox_Resistant_23	6	Resistant
Shigella	Amoxicillin	Shige_Amox_Resistant_24	6	Resistant
Shigella	Amoxicillin	Shige_Amox_Resistant_25	6	Resistant
Shigella	Amoxicillin	Shige_Amox_Resistant_26	6	Resistant
Shigella	Amoxicillin	Shige_Amox_Resistant_27	6	Resistant
Shigella	Amoxicillin	Shige_Amox_Resistant_28	6	Resistant
Shigella	Amoxicillin	Shige_Amox_Resistant_29	6	Resistant
Shigella	Amoxicillin	Shige_Amox_Resistant_30	6	Resistant
Shigella	Amoxicillin	Shige_Amox_Resistant_31	6	Resistant
Shigella	Amoxicillin	Shige_Amox_Resistant_32	6	Resistant
Shigella	Amoxicillin	Shige_Amox_Resistant_33	6	Resistant
Shigella	Amoxicillin	Shige_Amox_Resistant_34	6	Resistant
Shigella	Amoxicillin	Shige_Amox_Resistant_35	6	Resistant
Shigella	Amoxicillin	Shige_Amox_Resistant_36	6	Resistant
Shigella	Amoxicillin	Shige_Amox_Resistant_37	6	Resistant
Shigella	Chloramphenicol	Shige_Chloram_Sensitive_1	27.45	Sensitive
Shigella	Chloramphenicol	Shige_Chloram_Sensitive_2	23.07	Sensitive
Shigella	Chloramphenicol	Shige_Chloram_Sensitive_3	27.35	Sensitive
Shigella	Chloramphenicol	Shige_Chloram_Sensitive_4	27.68	Sensitive
Shigella	Chloramphenicol	Shige_Chloram_Sensitive_5	22.79	Sensitive
Shigella	Chloramphenicol	Shige_Chloram_Sensitive_6	26.58	Sensitive
Shigella	Chloramphenicol	Shige_Chloram_Sensitive_7	32.19	Sensitive
Shigella	Chloramphenicol	Shige_Chloram_Sensitive_8	32.19	Sensitive
Shigella	Chloramphenicol	Shige_Chloram_Sensitive_9	33.64	Sensitive
Shigella	Chloramphenicol	Shige_Chloram_Sensitive_10	31.71	Sensitive
Shigella	Chloramphenicol	Shige_Chloram_Sensitive_11	23.77	Sensitive
Shigella	Chloramphenicol	Shige_Chloram_Sensitive_12	27.14	Sensitive
Shigella	Chloramphenicol	Shige_Chloram_Sensitive_13	28.68	Sensitive
Shigella	Chloramphenicol	Shige_Chloram_Sensitive_14	24.16	Sensitive
Shigella	Chloramphenicol	Shige_Chloram_Sensitive_15	22.32	Sensitive
Shigella	Chloramphenicol	Shige_Chloram_Sensitive_16	30.88	Sensitive
Shigella	Chloramphenicol	Shige_Chloram_Sensitive_17	25.93	Sensitive
Shigella	Chloramphenicol	Shige_Chloram_Sensitive_18	28.9	Sensitive
Shigella	Chloramphenicol	Shige_Chloram_Sensitive_19	33.81	Sensitive
Shigella	Chloramphenicol	Shige_Chloram_Sensitive_20	29.78	Sensitive
Shigella	Chloramphenicol	Shige_Chloram_Sensitive_21	25.25	Sensitive
Shigella	Chloramphenicol	Shige_Chloram_Sensitive_22	30.25	Sensitive
Shigella	Chloramphenicol	Shige_Chloram_Sensitive_23	32.61	Sensitive
Shigella	Chloramphenicol	Shige_Chloram_Sensitive_24	29.09	Sensitive
Shigella	Chloramphenicol	Shige_Chloram_Sensitive_25	31.34	Sensitive
Shigella	Chloramphenicol	Shige_Chloram_Sensitive_26	27.21	Sensitive
Shigella	Chloramphenicol	Shige_Chloram_Sensitive_27	27.06	Sensitive
Shigella	Chloramphenicol	Shige_Chloram_Sensitive_28	28.66	Sensitive
Shigella	Chloramphenicol	Shige_Chloram_Sensitive_29	25.93	Sensitive
Shigella	Chloramphenicol	Shige_Chloram_Sensitive_30	25.32	Sensitive
Shigella	Chloramphenicol	Shige_Chloram_Sensitive_31	33.17	Sensitive
Shigella	Chloramphenicol	Shige_Chloram_Sensitive_32	29.24	Sensitive
Shigella	Chloramphenicol	Shige_Chloram_Sensitive_33	27.53	Sensitive
Shigella	Chloramphenicol	Shige_Chloram_Sensitive_34	30.83	Sensitive
Shigella	Chloramphenicol	Shige_Chloram_Sensitive_35	33.05	Sensitive
Shigella	Chloramphenicol	Shige_Chloram_Sensitive_36	25.18	Sensitive
Shigella	Chloramphenicol	Shige_Chloram_Sensitive_37	32.78	Sensitive
Shigella	Ciprofloxacin	Shige_Cipro_Sensitive_1	26.95	Sensitive
Shigella	Ciprofloxacin	Shige_Cipro_Sensitive_2	26.27	Sensitive
Shigella	Ciprofloxacin	Shige_Cipro_Sensitive_3	27.81	Sensitive
Shigella	Ciprofloxacin	Shige_Cipro_Sensitive_4	25.7	Sensitive
Shigella	Ciprofloxacin	Shige_Cipro_Sensitive_5	30.25	Sensitive
Shigella	Ciprofloxacin	Shige_Cipro_Sensitive_6	30.63	Sensitive
Shigella	Ciprofloxacin	Shige_Cipro_Sensitive_7	32.32	Sensitive
Shigella	Ciprofloxacin	Shige_Cipro_Sensitive_8	32.03	Sensitive
Shigella	Ciprofloxacin	Shige_Cipro_Sensitive_9	29.95	Sensitive
Shigella	Ciprofloxacin	Shige_Cipro_Sensitive_10	29.69	Sensitive
Shigella	Ciprofloxacin	Shige_Cipro_Sensitive_11	30.91	Sensitive
Shigella	Ciprofloxacin	Shige_Cipro_Sensitive_12	32.83	Sensitive
Shigella	Ciprofloxacin	Shige_Cipro_Sensitive_13	21.68	Sensitive
Shigella	Ciprofloxacin	Shige_Cipro_Sensitive_14	23.37	Sensitive
Shigella	Ciprofloxacin	Shige_Cipro_Intermediate_1	20.21	Intermediate
Shigella	Ciprofloxacin	Shige_Cipro_Intermediate_2	21.06	Intermediate
Shigella	Ciprofloxacin	Shige_Cipro_Intermediate_3	21.08	Intermediate
Shigella	Ciprofloxacin	Shige_Cipro_Intermediate_4	21.16	Intermediate
Shigella	Ciprofloxacin	Shige_Cipro_Intermediate_5	18.95	Intermediate
Shigella	Ciprofloxacin	Shige_Cipro_Intermediate_6	20.32	Intermediate
Shigella	Ciprofloxacin	Shige_Cipro_Intermediate_7	20.03	Intermediate
Shigella	Ciprofloxacin	Shige_Cipro_Resistant_1	10.76	Resistant
Shigella	Ciprofloxacin	Shige_Cipro_Resistant_2	15.4	Resistant
Shigella	Ciprofloxacin	Shige_Cipro_Resistant_3	19.7	Resistant
Shigella	Ciprofloxacin	Shige_Cipro_Resistant_4	15.71	Resistant
Shigella	Ciprofloxacin	Shige_Cipro_Resistant_5	10.2	Resistant
Shigella	Ciprofloxacin	Shige_Cipro_Resistant_6	14.77	Resistant
Shigella	Ciprofloxacin	Shige_Cipro_Resistant_7	13.42	Resistant
Shigella	Ciprofloxacin	Shige_Cipro_Resistant_8	16.41	Resistant
Shigella	Ciprofloxacin	Shige_Cipro_Resistant_9	16.34	Resistant
Shigella	Ciprofloxacin	Shige_Cipro_Resistant_10	15.55	Resistant
Shigella	Ciprofloxacin	Shige_Cipro_Resistant_11	13.35	Resistant
Shigella	Ciprofloxacin	Shige_Cipro_Resistant_12	18.92	Resistant
Shigella	Ciprofloxacin	Shige_Cipro_Resistant_13	15.42	Resistant
Shigella	Ciprofloxacin	Shige_Cipro_Resistant_14	13.84	Resistant
Shigella	Ciprofloxacin	Shige_Cipro_Resistant_15	13.39	Resistant
Shigella	Ciprofloxacin	Shige_Cipro_Resistant_16	16.83	Resistant
Shigella	Doxycycline	Shige_Doxy_Sensitive_1	19.21	Sensitive
Shigella	Doxycycline	Shige_Doxy_Sensitive_2	17.71	Sensitive
Shigella	Doxycycline	Shige_Doxy_Sensitive_3	15.5	Sensitive
Shigella	Doxycycline	Shige_Doxy_Sensitive_4	15.95	Sensitive
Shigella	Doxycycline	Shige_Doxy_Sensitive_5	19.12	Sensitive
Shigella	Doxycycline	Shige_Doxy_Intermediate_1	12.41	Intermediate
Shigella	Doxycycline	Shige_Doxy_Intermediate_2	12.91	Intermediate
Shigella	Doxycycline	Shige_Doxy_Intermediate_3	10.46	Intermediate
Shigella	Doxycycline	Shige_Doxy_Intermediate_4	11.62	Intermediate
Shigella	Doxycycline	Shige_Doxy_Intermediate_5	14.17	Intermediate
Shigella	Doxycycline	Shige_Doxy_Intermediate_6	14.62	Intermediate
Shigella	Doxycycline	Shige_Doxy_Intermediate_7	14.8	Intermediate
Shigella	Doxycycline	Shige_Doxy_Resistant_1	9.45	Resistant
Shigella	Doxycycline	Shige_Doxy_Resistant_2	8.39	Resistant
Shigella	Doxycycline	Shige_Doxy_Resistant_3	8.54	Resistant
Shigella	Doxycycline	Shige_Doxy_Resistant_4	9.11	Resistant
Shigella	Doxycycline	Shige_Doxy_Resistant_5	5.99	Resistant
Shigella	Doxycycline	Shige_Doxy_Resistant_6	8.35	Resistant
Shigella	Doxycycline	Shige_Doxy_Resistant_7	6.7	Resistant
Shigella	Doxycycline	Shige_Doxy_Resistant_8	5.7	Resistant
Shigella	Doxycycline	Shige_Doxy_Resistant_9	6	Resistant
Shigella	Doxycycline	Shige_Doxy_Resistant_10	6.49	Resistant
Shigella	Doxycycline	Shige_Doxy_Resistant_11	5.38	Resistant
Shigella	Doxycycline	Shige_Doxy_Resistant_12	7.66	Resistant
Shigella	Doxycycline	Shige_Doxy_Resistant_13	7.09	Resistant
Shigella	Doxycycline	Shige_Doxy_Resistant_14	8.05	Resistant
Shigella	Doxycycline	Shige_Doxy_Resistant_15	7.33	Resistant
Shigella	Doxycycline	Shige_Doxy_Resistant_16	6.39	Resistant
Shigella	Doxycycline	Shige_Doxy_Resistant_17	7.83	Resistant
Shigella	Doxycycline	Shige_Doxy_Resistant_18	4.57	Resistant
Shigella	Doxycycline	Shige_Doxy_Resistant_19	4.56	Resistant
Shigella	Doxycycline	Shige_Doxy_Resistant_20	8.18	Resistant
Shigella	Doxycycline	Shige_Doxy_Resistant_21	5.43	Resistant
Shigella	Doxycycline	Shige_Doxy_Resistant_22	5.68	Resistant
Shigella	Doxycycline	Shige_Doxy_Resistant_23	6.6	Resistant
Shigella	Doxycycline	Shige_Doxy_Resistant_24	8.16	Resistant
Shigella	Doxycycline	Shige_Doxy_Resistant_25	7.36	Resistant
Shigella	Erythromycin	Shige_Erythro_Sensitive_1	23.03	Sensitive
Shigella	Erythromycin	Shige_Erythro_Sensitive_2	24.2	Sensitive
Shigella	Erythromycin	Shige_Erythro_Sensitive_3	25.85	Sensitive
Shigella	Erythromycin	Shige_Erythro_Sensitive_4	24.13	Sensitive
Shigella	Erythromycin	Shige_Erythro_Resistant_1	8.76	Resistant
Shigella	Erythromycin	Shige_Erythro_Resistant_2	5.37	Resistant
Shigella	Erythromycin	Shige_Erythro_Resistant_3	6.02	Resistant
Shigella	Erythromycin	Shige_Erythro_Resistant_4	7.48	Resistant
Shigella	Erythromycin	Shige_Erythro_Resistant_5	6.8	Resistant
Shigella	Erythromycin	Shige_Erythro_Resistant_6	6.86	Resistant
Shigella	Erythromycin	Shige_Erythro_Resistant_7	5.67	Resistant
Shigella	Erythromycin	Shige_Erythro_Resistant_8	4.69	Resistant
Shigella	Erythromycin	Shige_Erythro_Resistant_9	6.35	Resistant
Shigella	Erythromycin	Shige_Erythro_Resistant_10	5.78	Resistant
Shigella	Erythromycin	Shige_Erythro_Resistant_11	7.67	Resistant
Shigella	Erythromycin	Shige_Erythro_Resistant_12	7.47	Resistant
Shigella	Erythromycin	Shige_Erythro_Resistant_13	5.16	Resistant
Shigella	Erythromycin	Shige_Erythro_Resistant_14	7.22	Resistant
Shigella	Erythromycin	Shige_Erythro_Resistant_15	5.32	Resistant
Shigella	Erythromycin	Shige_Erythro_Resistant_16	6.77	Resistant
Shigella	Erythromycin	Shige_Erythro_Resistant_17	8.34	Resistant
Shigella	Erythromycin	Shige_Erythro_Resistant_18	7.65	Resistant
Shigella	Erythromycin	Shige_Erythro_Resistant_19	9.09	Resistant
Shigella	Erythromycin	Shige_Erythro_Resistant_20	7.26	Resistant
Shigella	Erythromycin	Shige_Erythro_Resistant_21	6.79	Resistant
Shigella	Erythromycin	Shige_Erythro_Resistant_22	7.67	Resistant
Shigella	Erythromycin	Shige_Erythro_Resistant_23	6.33	Resistant
Shigella	Erythromycin	Shige_Erythro_Resistant_24	7.84	Resistant
Shigella	Erythromycin	Shige_Erythro_Resistant_25	5.81	Resistant
Shigella	Erythromycin	Shige_Erythro_Resistant_26	7.35	Resistant
Shigella	Erythromycin	Shige_Erythro_Resistant_27	8.04	Resistant
Shigella	Erythromycin	Shige_Erythro_Resistant_28	5.54	Resistant
Shigella	Erythromycin	Shige_Erythro_Resistant_29	5.45	Resistant
Shigella	Erythromycin	Shige_Erythro_Resistant_30	4.83	Resistant
Shigella	Erythromycin	Shige_Erythro_Resistant_31	7.41	Resistant
Shigella	Erythromycin	Shige_Erythro_Resistant_32	7.17	Resistant
Shigella	Erythromycin	Shige_Erythro_Resistant_33	5.15	Resistant
Shigella	Streptomycin	Shige_Strepto_Sensitive_1	12.46	Sensitive
Shigella	Streptomycin	Shige_Strepto_Sensitive_2	16.94	Sensitive
Shigella	Streptomycin	Shige_Strepto_Sensitive_3	16.7	Sensitive
Shigella	Streptomycin	Shige_Strepto_Sensitive_4	16.9	Sensitive
Shigella	Streptomycin	Shige_Strepto_Sensitive_5	17.93	Sensitive
Shigella	Streptomycin	Shige_Strepto_Sensitive_6	17.43	Sensitive
Shigella	Streptomycin	Shige_Strepto_Sensitive_7	16.8	Sensitive
Shigella	Streptomycin	Shige_Strepto_Sensitive_8	15.32	Sensitive
Shigella	Streptomycin	Shige_Strepto_Sensitive_9	16.54	Sensitive
Shigella	Streptomycin	Shige_Strepto_Sensitive_10	15.23	Sensitive
Shigella	Streptomycin	Shige_Strepto_Sensitive_11	17.76	Sensitive
Shigella	Streptomycin	Shige_Strepto_Sensitive_12	14.83	Sensitive
Shigella	Streptomycin	Shige_Strepto_Sensitive_13	14.22	Sensitive
Shigella	Streptomycin	Shige_Strepto_Sensitive_14	15.17	Sensitive
Shigella	Streptomycin	Shige_Strepto_Sensitive_15	18.19	Sensitive
Shigella	Streptomycin	Shige_Strepto_Sensitive_16	13.41	Sensitive
Shigella	Streptomycin	Shige_Strepto_Sensitive_17	16.94	Sensitive
Shigella	Streptomycin	Shige_Strepto_Sensitive_18	15.64	Sensitive
Shigella	Streptomycin	Shige_Strepto_Sensitive_19	18.12	Sensitive
Shigella	Streptomycin	Shige_Strepto_Sensitive_20	13.86	Sensitive
Shigella	Streptomycin	Shige_Strepto_Sensitive_21	15.61	Sensitive
Shigella	Streptomycin	Shige_Strepto_Intermediate_1	13.49	Intermediate
Shigella	Streptomycin	Shige_Strepto_Intermediate_2	13.57	Intermediate
Shigella	Streptomycin	Shige_Strepto_Intermediate_3	11.62	Intermediate
Shigella	Streptomycin	Shige_Strepto_Intermediate_4	12.66	Intermediate
Shigella	Streptomycin	Shige_Strepto_Intermediate_5	12.93	Intermediate
Shigella	Streptomycin	Shige_Strepto_Intermediate_6	13.4	Intermediate
Shigella	Streptomycin	Shige_Strepto_Intermediate_7	13.31	Intermediate
Shigella	Streptomycin	Shige_Strepto_Resistant_1	10.34	Resistant
Shigella	Streptomycin	Shige_Strepto_Resistant_2	10.26	Resistant
Shigella	Streptomycin	Shige_Strepto_Resistant_3	10.6	Resistant
Shigella	Streptomycin	Shige_Strepto_Resistant_4	9.9	Resistant
Shigella	Streptomycin	Shige_Strepto_Resistant_5	9.2	Resistant
Shigella	Streptomycin	Shige_Strepto_Resistant_6	8.45	Resistant
Shigella	Streptomycin	Shige_Strepto_Resistant_7	11.32	Resistant
Shigella	Streptomycin	Shige_Strepto_Resistant_8	10.36	Resistant
Shigella	Streptomycin	Shige_Strepto_Resistant_9	9.57	Resistant
Other E. coli	Amoxicillin	Other E. coli_Amox_Resistant_1	6	Resistant
Other E. coli	Amoxicillin	Other E. coli_Amox_Resistant_2	6	Resistant
Other E. coli	Amoxicillin	Other E. coli_Amox_Resistant_3	6	Resistant
Other E. coli	Amoxicillin	Other E. coli_Amox_Resistant_4	6	Resistant
Other E. coli	Amoxicillin	Other E. coli_Amox_Resistant_5	6	Resistant
Other E. coli	Amoxicillin	Other E. coli_Amox_Resistant_6	6	Resistant
Other E. coli	Amoxicillin	Other E. coli_Amox_Resistant_7	6	Resistant
Other E. coli	Amoxicillin	Other E. coli_Amox_Resistant_8	6	Resistant
Other E. coli	Amoxicillin	Other E. coli_Amox_Resistant_9	6	Resistant
Other E. coli	Amoxicillin	Other E. coli_Amox_Resistant_10	6	Resistant
Other E. coli	Amoxicillin	Other E. coli_Amox_Resistant_11	6	Resistant
Other E. coli	Amoxicillin	Other E. coli_Amox_Resistant_12	6	Resistant
Other E. coli	Amoxicillin	Other E. coli_Amox_Resistant_13	6	Resistant
Other E. coli	Amoxicillin	Other E. coli_Amox_Resistant_14	6	Resistant
Other E. coli	Amoxicillin	Other E. coli_Amox_Resistant_15	6	Resistant
Other E. coli	Amoxicillin	Other E. coli_Amox_Resistant_16	6	Resistant
Other E. coli	Amoxicillin	Other E. coli_Amox_Resistant_17	6	Resistant
Other E. coli	Amoxicillin	Other E. coli_Amox_Resistant_18	6	Resistant
Other E. coli	Amoxicillin	Other E. coli_Amox_Resistant_19	6	Resistant
Other E. coli	Amoxicillin	Other E. coli_Amox_Resistant_20	6	Resistant
Other E. coli	Amoxicillin	Other E. coli_Amox_Resistant_21	6	Resistant
Other E. coli	Amoxicillin	Other E. coli_Amox_Resistant_22	6	Resistant
Other E. coli	Amoxicillin	Other E. coli_Amox_Resistant_23	6	Resistant
Other E. coli	Amoxicillin	Other E. coli_Amox_Resistant_24	6	Resistant
Other E. coli	Amoxicillin	Other E. coli_Amox_Resistant_25	6	Resistant
Other E. coli	Amoxicillin	Other E. coli_Amox_Resistant_26	6	Resistant
Other E. coli	Amoxicillin	Other E. coli_Amox_Resistant_27	6	Resistant
Other E. coli	Amoxicillin	Other E. coli_Amox_Resistant_28	6	Resistant
Other E. coli	Amoxicillin	Other E. coli_Amox_Resistant_29	6	Resistant
Other E. coli	Amoxicillin	Other E. coli_Amox_Resistant_30	6	Resistant
Other E. coli	Amoxicillin	Other E. coli_Amox_Resistant_31	6	Resistant
Other E. coli	Amoxicillin	Other E. coli_Amox_Resistant_32	6	Resistant
Other E. coli	Amoxicillin	Other E. coli_Amox_Resistant_33	6	Resistant
Other E. coli	Amoxicillin	Other E. coli_Amox_Resistant_34	6	Resistant
Other E. coli	Amoxicillin	Other E. coli_Amox_Resistant_35	6	Resistant
Other E. coli	Amoxicillin	Other E. coli_Amox_Resistant_36	6	Resistant
Other E. coli	Amoxicillin	Other E. coli_Amox_Resistant_37	6	Resistant
Other E. coli	Amoxicillin	Other E. coli_Amox_Resistant_38	6	Resistant
Other E. coli	Amoxicillin	Other E. coli_Amox_Resistant_39	6	Resistant
Other E. coli	Amoxicillin	Other E. coli_Amox_Resistant_40	6	Resistant
Other E. coli	Amoxicillin	Other E. coli_Amox_Resistant_41	6	Resistant
Other E. coli	Amoxicillin	Other E. coli_Amox_Resistant_42	6	Resistant
Other E. coli	Amoxicillin	Other E. coli_Amox_Resistant_43	6	Resistant
Other E. coli	Amoxicillin	Other E. coli_Amox_Resistant_44	6	Resistant
Other E. coli	Amoxicillin	Other E. coli_Amox_Resistant_45	6	Resistant
Other E. coli	Amoxicillin	Other E. coli_Amox_Resistant_46	6	Resistant
Other E. coli	Amoxicillin	Other E. coli_Amox_Resistant_47	6	Resistant
Other E. coli	Amoxicillin	Other E. coli_Amox_Resistant_48	6	Resistant
Other E. coli	Amoxicillin	Other E. coli_Amox_Resistant_49	6	Resistant
Other E. coli	Amoxicillin	Other E. coli_Amox_Resistant_50	6	Resistant
Other E. coli	Amoxicillin	Other E. coli_Amox_Resistant_51	6	Resistant
Other E. coli	Amoxicillin	Other E. coli_Amox_Resistant_52	6	Resistant
Other E. coli	Chloramphenicol	Other E. coli_Chloram_Sensitive_1	26.33	Sensitive
Other E. coli	Chloramphenicol	Other E. coli_Chloram_Sensitive_2	23.13	Sensitive
Other E. coli	Chloramphenicol	Other E. coli_Chloram_Sensitive_3	30.82	Sensitive
Other E. coli	Chloramphenicol	Other E. coli_Chloram_Sensitive_4	23.29	Sensitive
Other E. coli	Chloramphenicol	Other E. coli_Chloram_Sensitive_5	30.01	Sensitive
Other E. coli	Chloramphenicol	Other E. coli_Chloram_Sensitive_6	25.6	Sensitive
Other E. coli	Chloramphenicol	Other E. coli_Chloram_Sensitive_7	29.4	Sensitive
Other E. coli	Chloramphenicol	Other E. coli_Chloram_Sensitive_8	30.84	Sensitive
Other E. coli	Chloramphenicol	Other E. coli_Chloram_Sensitive_9	30.85	Sensitive
Other E. coli	Chloramphenicol	Other E. coli_Chloram_Sensitive_10	29.17	Sensitive
Other E. coli	Chloramphenicol	Other E. coli_Chloram_Sensitive_11	25.12	Sensitive
Other E. coli	Chloramphenicol	Other E. coli_Chloram_Sensitive_12	31.41	Sensitive
Other E. coli	Chloramphenicol	Other E. coli_Chloram_Sensitive_13	25.03	Sensitive
Other E. coli	Chloramphenicol	Other E. coli_Chloram_Sensitive_14	24.46	Sensitive
Other E. coli	Chloramphenicol	Other E. coli_Chloram_Sensitive_15	26.92	Sensitive
Other E. coli	Chloramphenicol	Other E. coli_Chloram_Sensitive_16	27.17	Sensitive
Other E. coli	Chloramphenicol	Other E. coli_Chloram_Sensitive_17	27.83	Sensitive
Other E. coli	Chloramphenicol	Other E. coli_Chloram_Sensitive_18	27.82	Sensitive
Other E. coli	Chloramphenicol	Other E. coli_Chloram_Sensitive_19	28.84	Sensitive
Other E. coli	Chloramphenicol	Other E. coli_Chloram_Sensitive_20	25.3	Sensitive
Other E. coli	Chloramphenicol	Other E. coli_Chloram_Sensitive_21	25.88	Sensitive
Other E. coli	Chloramphenicol	Other E. coli_Chloram_Sensitive_22	26.92	Sensitive
Other E. coli	Chloramphenicol	Other E. coli_Chloram_Sensitive_23	26.54	Sensitive
Other E. coli	Chloramphenicol	Other E. coli_Chloram_Sensitive_24	23.41	Sensitive
Other E. coli	Chloramphenicol	Other E. coli_Chloram_Sensitive_25	22.99	Sensitive
Other E. coli	Chloramphenicol	Other E. coli_Chloram_Sensitive_26	29.23	Sensitive
Other E. coli	Chloramphenicol	Other E. coli_Chloram_Sensitive_27	20.69	Sensitive
Other E. coli	Chloramphenicol	Other E. coli_Chloram_Sensitive_28	27.87	Sensitive
Other E. coli	Chloramphenicol	Other E. coli_Chloram_Sensitive_29	31.48	Sensitive
Other E. coli	Chloramphenicol	Other E. coli_Chloram_Sensitive_30	28.43	Sensitive
Other E. coli	Chloramphenicol	Other E. coli_Chloram_Sensitive_31	28.37	Sensitive
Other E. coli	Chloramphenicol	Other E. coli_Chloram_Sensitive_32	26.76	Sensitive
Other E. coli	Chloramphenicol	Other E. coli_Chloram_Sensitive_33	25.16	Sensitive
Other E. coli	Chloramphenicol	Other E. coli_Chloram_Sensitive_34	21.54	Sensitive
Other E. coli	Chloramphenicol	Other E. coli_Chloram_Sensitive_35	38.41	Sensitive
Other E. coli	Chloramphenicol	Other E. coli_Chloram_Sensitive_36	22.61	Sensitive
Other E. coli	Chloramphenicol	Other E. coli_Chloram_Sensitive_37	28.69	Sensitive
Other E. coli	Chloramphenicol	Other E. coli_Chloram_Sensitive_38	29.23	Sensitive
Other E. coli	Chloramphenicol	Other E. coli_Chloram_Sensitive_39	20.9	Sensitive
Other E. coli	Chloramphenicol	Other E. coli_Chloram_Sensitive_40	38.83	Sensitive
Other E. coli	Chloramphenicol	Other E. coli_Chloram_Sensitive_41	28.89	Sensitive
Other E. coli	Chloramphenicol	Other E. coli_Chloram_Sensitive_42	26.34	Sensitive
Other E. coli	Chloramphenicol	Other E. coli_Chloram_Sensitive_43	32.16	Sensitive
Other E. coli	Chloramphenicol	Other E. coli_Chloram_Sensitive_44	22.36	Sensitive
Other E. coli	Chloramphenicol	Other E. coli_Chloram_Sensitive_45	31.8	Sensitive
Other E. coli	Chloramphenicol	Other E. coli_Chloram_Sensitive_46	24.51	Sensitive
Other E. coli	Chloramphenicol	Other E. coli_Chloram_Sensitive_47	32.37	Sensitive
Other E. coli	Chloramphenicol	Other E. coli_Chloram_Sensitive_48	20.34	Sensitive
Other E. coli	Chloramphenicol	Other E. coli_Chloram_Sensitive_49	24.93	Sensitive
Other E. coli	Chloramphenicol	Other E. coli_Chloram_Sensitive_50	24.38	Sensitive
Other E. coli	Chloramphenicol	Other E. coli_Chloram_Sensitive_51	30.89	Sensitive
Other E. coli	Chloramphenicol	Other E. coli_Chloram_Sensitive_52	27.36	Sensitive
Other E. coli	Ciprofloxacin	Other E. coli_Cipro_Sensitive_1	26.33	Sensitive
Other E. coli	Ciprofloxacin	Other E. coli_Cipro_Sensitive_2	25.64	Sensitive
Other E. coli	Ciprofloxacin	Other E. coli_Cipro_Sensitive_3	25.98	Sensitive
Other E. coli	Ciprofloxacin	Other E. coli_Cipro_Sensitive_4	24.24	Sensitive
Other E. coli	Ciprofloxacin	Other E. coli_Cipro_Sensitive_5	23.78	Sensitive
Other E. coli	Ciprofloxacin	Other E. coli_Cipro_Sensitive_6	24.97	Sensitive
Other E. coli	Ciprofloxacin	Other E. coli_Cipro_Sensitive_7	25.02	Sensitive
Other E. coli	Ciprofloxacin	Other E. coli_Cipro_Sensitive_8	25.23	Sensitive
Other E. coli	Ciprofloxacin	Other E. coli_Cipro_Sensitive_9	26.7	Sensitive
Other E. coli	Ciprofloxacin	Other E. coli_Cipro_Sensitive_10	22.37	Sensitive
Other E. coli	Ciprofloxacin	Other E. coli_Cipro_Sensitive_11	24.82	Sensitive
Other E. coli	Ciprofloxacin	Other E. coli_Cipro_Sensitive_12	24.04	Sensitive
Other E. coli	Ciprofloxacin	Other E. coli_Cipro_Sensitive_13	25.93	Sensitive
Other E. coli	Ciprofloxacin	Other E. coli_Cipro_Sensitive_14	24.95	Sensitive
Other E. coli	Ciprofloxacin	Other E. coli_Cipro_Intermediate_1	20.39	Intermediate
Other E. coli	Ciprofloxacin	Other E. coli_Cipro_Intermediate_2	18.15	Intermediate
Other E. coli	Ciprofloxacin	Other E. coli_Cipro_Intermediate_3	19.22	Intermediate
Other E. coli	Ciprofloxacin	Other E. coli_Cipro_Intermediate_4	19.76	Intermediate
Other E. coli	Ciprofloxacin	Other E. coli_Cipro_Intermediate_5	19.69	Intermediate
Other E. coli	Ciprofloxacin	Other E. coli_Cipro_Intermediate_6	20.17	Intermediate
Other E. coli	Ciprofloxacin	Other E. coli_Cipro_Intermediate_7	19.48	Intermediate
Other E. coli	Ciprofloxacin	Other E. coli_Cipro_Intermediate_8	21.22	Intermediate
Other E. coli	Ciprofloxacin	Other E. coli_Cipro_Intermediate_9	20.38	Intermediate
Other E. coli	Ciprofloxacin	Other E. coli_Cipro_Intermediate_10	20.22	Intermediate
Other E. coli	Ciprofloxacin	Other E. coli_Cipro_Intermediate_11	19.54	Intermediate
Other E. coli	Ciprofloxacin	Other E. coli_Cipro_Intermediate_12	18.69	Intermediate
Other E. coli	Ciprofloxacin	Other E. coli_Cipro_Intermediate_13	20.02	Intermediate
Other E. coli	Ciprofloxacin	Other E. coli_Cipro_Intermediate_14	21.63	Intermediate
Other E. coli	Ciprofloxacin	Other E. coli_Cipro_Intermediate_15	21.5	Intermediate
Other E. coli	Ciprofloxacin	Other E. coli_Cipro_Intermediate_16	19.34	Intermediate
Other E. coli	Ciprofloxacin	Other E. coli_Cipro_Intermediate_17	20.61	Intermediate
Other E. coli	Ciprofloxacin	Other E. coli_Cipro_Intermediate_18	19.85	Intermediate
Other E. coli	Ciprofloxacin	Other E. coli_Cipro_Intermediate_19	20.35	Intermediate
Other E. coli	Ciprofloxacin	Other E. coli_Cipro_Intermediate_20	20.24	Intermediate
Other E. coli	Ciprofloxacin	Other E. coli_Cipro_Intermediate_21	20.64	Intermediate
Other E. coli	Ciprofloxacin	Other E. coli_Cipro_Intermediate_22	19.64	Intermediate
Other E. coli	Ciprofloxacin	Other E. coli_Cipro_Intermediate_23	18.91	Intermediate
Other E. coli	Ciprofloxacin	Other E. coli_Cipro_Intermediate_24	19.78	Intermediate
Other E. coli	Ciprofloxacin	Other E. coli_Cipro_Intermediate_25	19.93	Intermediate
Other E. coli	Ciprofloxacin	Other E. coli_Cipro_Intermediate_26	19.3	Intermediate
Other E. coli	Ciprofloxacin	Other E. coli_Cipro_Intermediate_27	20.33	Intermediate
Other E. coli	Ciprofloxacin	Other E. coli_Cipro_Intermediate_28	18.68	Intermediate
Other E. coli	Ciprofloxacin	Other E. coli_Cipro_Intermediate_29	20.76	Intermediate
Other E. coli	Ciprofloxacin	Other E. coli_Cipro_Intermediate_30	20.23	Intermediate
Other E. coli	Ciprofloxacin	Other E. coli_Cipro_Intermediate_31	20.67	Intermediate
Other E. coli	Ciprofloxacin	Other E. coli_Cipro_Intermediate_32	20.68	Intermediate
Other E. coli	Ciprofloxacin	Other E. coli_Cipro_Resistant_1	11.16	Resistant
Other E. coli	Ciprofloxacin	Other E. coli_Cipro_Resistant_2	15.89	Resistant
Other E. coli	Ciprofloxacin	Other E. coli_Cipro_Resistant_3	17.34	Resistant
Other E. coli	Ciprofloxacin	Other E. coli_Cipro_Resistant_4	19.01	Resistant
Other E. coli	Ciprofloxacin	Other E. coli_Cipro_Resistant_5	15.85	Resistant
Other E. coli	Ciprofloxacin	Other E. coli_Cipro_Resistant_6	16.75	Resistant
Other E. coli	Doxycycline	Other E. coli_Doxy_Sensitive_1	13.5	Sensitive
Other E. coli	Doxycycline	Other E. coli_Doxy_Sensitive_2	13.66	Sensitive
Other E. coli	Doxycycline	Other E. coli_Doxy_Sensitive_3	16.26	Sensitive
Other E. coli	Doxycycline	Other E. coli_Doxy_Sensitive_4	18.16	Sensitive
Other E. coli	Doxycycline	Other E. coli_Doxy_Sensitive_5	14.82	Sensitive
Other E. coli	Doxycycline	Other E. coli_Doxy_Sensitive_6	17.4	Sensitive
Other E. coli	Doxycycline	Other E. coli_Doxy_Sensitive_7	16.55	Sensitive
Other E. coli	Doxycycline	Other E. coli_Doxy_Sensitive_8	17.51	Sensitive
Other E. coli	Doxycycline	Other E. coli_Doxy_Sensitive_9	12.36	Sensitive
Other E. coli	Doxycycline	Other E. coli_Doxy_Sensitive_10	15.82	Sensitive
Other E. coli	Doxycycline	Other E. coli_Doxy_Sensitive_11	17.23	Sensitive
Other E. coli	Doxycycline	Other E. coli_Doxy_Sensitive_12	15.11	Sensitive
Other E. coli	Doxycycline	Other E. coli_Doxy_Intermediate_1	13.24	Intermediate
Other E. coli	Doxycycline	Other E. coli_Doxy_Intermediate_2	12.2	Intermediate
Other E. coli	Doxycycline	Other E. coli_Doxy_Intermediate_3	12.16	Intermediate
Other E. coli	Doxycycline	Other E. coli_Doxy_Intermediate_4	11.13	Intermediate
Other E. coli	Doxycycline	Other E. coli_Doxy_Intermediate_5	11.78	Intermediate
Other E. coli	Doxycycline	Other E. coli_Doxy_Intermediate_6	10.74	Intermediate
Other E. coli	Doxycycline	Other E. coli_Doxy_Intermediate_7	11.61	Intermediate
Other E. coli	Doxycycline	Other E. coli_Doxy_Intermediate_8	12.87	Intermediate
Other E. coli	Doxycycline	Other E. coli_Doxy_Intermediate_9	13.51	Intermediate
Other E. coli	Doxycycline	Other E. coli_Doxy_Intermediate_10	12.95	Intermediate
Other E. coli	Doxycycline	Other E. coli_Doxy_Intermediate_11	12.07	Intermediate
Other E. coli	Doxycycline	Other E. coli_Doxy_Intermediate_12	12.76	Intermediate
Other E. coli	Doxycycline	Other E. coli_Doxy_Intermediate_13	12.86	Intermediate
Other E. coli	Doxycycline	Other E. coli_Doxy_Resistant_1	8.33	Resistant
Other E. coli	Doxycycline	Other E. coli_Doxy_Resistant_2	8.17	Resistant
Other E. coli	Doxycycline	Other E. coli_Doxy_Resistant_3	7.13	Resistant
Other E. coli	Doxycycline	Other E. coli_Doxy_Resistant_4	6.91	Resistant
Other E. coli	Doxycycline	Other E. coli_Doxy_Resistant_5	7.55	Resistant
Other E. coli	Doxycycline	Other E. coli_Doxy_Resistant_6	7.08	Resistant
Other E. coli	Doxycycline	Other E. coli_Doxy_Resistant_7	7.06	Resistant
Other E. coli	Doxycycline	Other E. coli_Doxy_Resistant_8	5.55	Resistant
Other E. coli	Doxycycline	Other E. coli_Doxy_Resistant_9	5.63	Resistant
Other E. coli	Doxycycline	Other E. coli_Doxy_Resistant_10	5.45	Resistant
Other E. coli	Doxycycline	Other E. coli_Doxy_Resistant_11	7.82	Resistant
Other E. coli	Doxycycline	Other E. coli_Doxy_Resistant_12	6.65	Resistant
Other E. coli	Doxycycline	Other E. coli_Doxy_Resistant_13	5.35	Resistant
Other E. coli	Doxycycline	Other E. coli_Doxy_Resistant_14	9.26	Resistant
Other E. coli	Doxycycline	Other E. coli_Doxy_Resistant_15	9.93	Resistant
Other E. coli	Doxycycline	Other E. coli_Doxy_Resistant_16	7.11	Resistant
Other E. coli	Doxycycline	Other E. coli_Doxy_Resistant_17	9.58	Resistant
Other E. coli	Doxycycline	Other E. coli_Doxy_Resistant_18	7.71	Resistant
Other E. coli	Doxycycline	Other E. coli_Doxy_Resistant_19	8.12	Resistant
Other E. coli	Doxycycline	Other E. coli_Doxy_Resistant_20	9.48	Resistant
Other E. coli	Doxycycline	Other E. coli_Doxy_Resistant_21	8.83	Resistant
Other E. coli	Doxycycline	Other E. coli_Doxy_Resistant_22	8.83	Resistant
Other E. coli	Doxycycline	Other E. coli_Doxy_Resistant_23	10.39	Resistant
Other E. coli	Doxycycline	Other E. coli_Doxy_Resistant_24	7.3	Resistant
Other E. coli	Doxycycline	Other E. coli_Doxy_Resistant_25	8.63	Resistant
Other E. coli	Doxycycline	Other E. coli_Doxy_Resistant_26	9.18	Resistant
Other E. coli	Doxycycline	Other E. coli_Doxy_Resistant_27	10.27	Resistant
Other E. coli	Erythromycin	Other E. coli_Erythro_Intermediate_1	14.59	Intermediate
Other E. coli	Erythromycin	Other E. coli_Erythro_Intermediate_2	17.55	Intermediate
Other E. coli	Erythromycin	Other E. coli_Erythro_Intermediate_3	15	Intermediate
Other E. coli	Erythromycin	Other E. coli_Erythro_Intermediate_4	17.08	Intermediate
Other E. coli	Erythromycin	Other E. coli_Erythro_Intermediate_5	19.64	Intermediate
Other E. coli	Erythromycin	Other E. coli_Erythro_Intermediate_6	16.88	Intermediate
Other E. coli	Erythromycin	Other E. coli_Erythro_Intermediate_7	13.36	Intermediate
Other E. coli	Erythromycin	Other E. coli_Erythro_Resistant_1	9.96	Resistant
Other E. coli	Erythromycin	Other E. coli_Erythro_Resistant_2	10.96	Resistant
Other E. coli	Erythromycin	Other E. coli_Erythro_Resistant_3	17.48	Resistant
Other E. coli	Erythromycin	Other E. coli_Erythro_Resistant_4	9.24	Resistant
Other E. coli	Erythromycin	Other E. coli_Erythro_Resistant_5	13.83	Resistant
Other E. coli	Erythromycin	Other E. coli_Erythro_Resistant_6	14.36	Resistant
Other E. coli	Erythromycin	Other E. coli_Erythro_Resistant_7	8.33	Resistant
Other E. coli	Erythromycin	Other E. coli_Erythro_Resistant_8	13.17	Resistant
Other E. coli	Erythromycin	Other E. coli_Erythro_Resistant_9	10.05	Resistant
Other E. coli	Erythromycin	Other E. coli_Erythro_Resistant_10	15.53	Resistant
Other E. coli	Erythromycin	Other E. coli_Erythro_Resistant_11	10.13	Resistant
Other E. coli	Erythromycin	Other E. coli_Erythro_Resistant_12	13.7	Resistant
Other E. coli	Erythromycin	Other E. coli_Erythro_Resistant_13	16.44	Resistant
Other E. coli	Erythromycin	Other E. coli_Erythro_Resistant_14	14.29	Resistant
Other E. coli	Erythromycin	Other E. coli_Erythro_Resistant_15	17.62	Resistant
Other E. coli	Erythromycin	Other E. coli_Erythro_Resistant_16	11.62	Resistant
Other E. coli	Erythromycin	Other E. coli_Erythro_Resistant_17	16.69	Resistant
Other E. coli	Erythromycin	Other E. coli_Erythro_Resistant_18	8.48	Resistant
Other E. coli	Erythromycin	Other E. coli_Erythro_Resistant_19	10.34	Resistant
Other E. coli	Erythromycin	Other E. coli_Erythro_Resistant_20	9.08	Resistant
Other E. coli	Erythromycin	Other E. coli_Erythro_Resistant_21	6.85	Resistant
Other E. coli	Erythromycin	Other E. coli_Erythro_Resistant_22	13.86	Resistant
Other E. coli	Erythromycin	Other E. coli_Erythro_Resistant_23	7.81	Resistant
Other E. coli	Erythromycin	Other E. coli_Erythro_Resistant_24	15.28	Resistant
Other E. coli	Erythromycin	Other E. coli_Erythro_Resistant_25	12.42	Resistant
Other E. coli	Erythromycin	Other E. coli_Erythro_Resistant_26	12.22	Resistant
Other E. coli	Erythromycin	Other E. coli_Erythro_Resistant_27	11.12	Resistant
Other E. coli	Erythromycin	Other E. coli_Erythro_Resistant_28	17.3	Resistant
Other E. coli	Erythromycin	Other E. coli_Erythro_Resistant_29	11.95	Resistant
Other E. coli	Erythromycin	Other E. coli_Erythro_Resistant_30	15.91	Resistant
Other E. coli	Erythromycin	Other E. coli_Erythro_Resistant_31	12.08	Resistant
Other E. coli	Erythromycin	Other E. coli_Erythro_Resistant_32	16.6	Resistant
Other E. coli	Erythromycin	Other E. coli_Erythro_Resistant_33	14.63	Resistant
Other E. coli	Erythromycin	Other E. coli_Erythro_Resistant_34	10.8	Resistant
Other E. coli	Erythromycin	Other E. coli_Erythro_Resistant_35	12.73	Resistant
Other E. coli	Erythromycin	Other E. coli_Erythro_Resistant_36	15.53	Resistant
Other E. coli	Erythromycin	Other E. coli_Erythro_Resistant_37	14.53	Resistant
Other E. coli	Erythromycin	Other E. coli_Erythro_Resistant_38	17.14	Resistant
Other E. coli	Erythromycin	Other E. coli_Erythro_Resistant_39	14.52	Resistant
Other E. coli	Erythromycin	Other E. coli_Erythro_Resistant_40	9.84	Resistant
Other E. coli	Erythromycin	Other E. coli_Erythro_Resistant_41	12.94	Resistant
Other E. coli	Erythromycin	Other E. coli_Erythro_Resistant_42	15.62	Resistant
Other E. coli	Erythromycin	Other E. coli_Erythro_Resistant_43	13.97	Resistant
Other E. coli	Erythromycin	Other E. coli_Erythro_Resistant_44	11.38	Resistant
Other E. coli	Erythromycin	Other E. coli_Erythro_Resistant_45	12.21	Resistant
Other E. coli	Streptomycin	Other E. coli_Strepto_Sensitive_1	15.78	Sensitive
Other E. coli	Streptomycin	Other E. coli_Strepto_Sensitive_2	15.44	Sensitive
Other E. coli	Streptomycin	Other E. coli_Strepto_Sensitive_3	15.54	Sensitive
Other E. coli	Streptomycin	Other E. coli_Strepto_Sensitive_4	15.12	Sensitive
Other E. coli	Streptomycin	Other E. coli_Strepto_Sensitive_5	15.76	Sensitive
Other E. coli	Streptomycin	Other E. coli_Strepto_Sensitive_6	16.15	Sensitive
Other E. coli	Streptomycin	Other E. coli_Strepto_Sensitive_7	15.01	Sensitive
Other E. coli	Streptomycin	Other E. coli_Strepto_Sensitive_8	14.67	Sensitive
Other E. coli	Streptomycin	Other E. coli_Strepto_Sensitive_9	15.64	Sensitive
Other E. coli	Streptomycin	Other E. coli_Strepto_Sensitive_10	15.47	Sensitive
Other E. coli	Streptomycin	Other E. coli_Strepto_Sensitive_11	15.64	Sensitive
Other E. coli	Streptomycin	Other E. coli_Strepto_Sensitive_12	16.02	Sensitive
Other E. coli	Streptomycin	Other E. coli_Strepto_Sensitive_13	15.42	Sensitive
Other E. coli	Streptomycin	Other E. coli_Strepto_Sensitive_14	15.65	Sensitive
Other E. coli	Streptomycin	Other E. coli_Strepto_Sensitive_15	14.66	Sensitive
Other E. coli	Streptomycin	Other E. coli_Strepto_Sensitive_16	14.5	Sensitive
Other E. coli	Streptomycin	Other E. coli_Strepto_Sensitive_17	15.41	Sensitive
Other E. coli	Streptomycin	Other E. coli_Strepto_Sensitive_18	15.22	Sensitive
Other E. coli	Streptomycin	Other E. coli_Strepto_Sensitive_19	15.13	Sensitive
Other E. coli	Streptomycin	Other E. coli_Strepto_Sensitive_20	15.31	Sensitive
Other E. coli	Streptomycin	Other E. coli_Strepto_Sensitive_21	14.77	Sensitive
Other E. coli	Streptomycin	Other E. coli_Strepto_Sensitive_22	13.88	Sensitive
Other E. coli	Streptomycin	Other E. coli_Strepto_Sensitive_23	14.64	Sensitive
Other E. coli	Streptomycin	Other E. coli_Strepto_Sensitive_24	16.17	Sensitive
Other E. coli	Streptomycin	Other E. coli_Strepto_Sensitive_25	16.16	Sensitive
Other E. coli	Streptomycin	Other E. coli_Strepto_Sensitive_26	16.02	Sensitive
Other E. coli	Streptomycin	Other E. coli_Strepto_Sensitive_27	14.03	Sensitive
Other E. coli	Streptomycin	Other E. coli_Strepto_Sensitive_28	15.79	Sensitive
Other E. coli	Streptomycin	Other E. coli_Strepto_Sensitive_29	15.18	Sensitive
Other E. coli	Streptomycin	Other E. coli_Strepto_Sensitive_30	14.67	Sensitive
Other E. coli	Streptomycin	Other E. coli_Strepto_Sensitive_31	15.44	Sensitive
Other E. coli	Streptomycin	Other E. coli_Strepto_Intermediate_1	13.87	Intermediate
Other E. coli	Streptomycin	Other E. coli_Strepto_Intermediate_2	14.23	Intermediate
Other E. coli	Streptomycin	Other E. coli_Strepto_Intermediate_3	12.95	Intermediate
Other E. coli	Streptomycin	Other E. coli_Strepto_Intermediate_4	12.58	Intermediate
Other E. coli	Streptomycin	Other E. coli_Strepto_Intermediate_5	12.34	Intermediate
Other E. coli	Streptomycin	Other E. coli_Strepto_Intermediate_6	13.67	Intermediate
Other E. coli	Streptomycin	Other E. coli_Strepto_Intermediate_7	10.92	Intermediate
Other E. coli	Streptomycin	Other E. coli_Strepto_Intermediate_8	13.76	Intermediate
Other E. coli	Streptomycin	Other E. coli_Strepto_Intermediate_9	11.92	Intermediate
Other E. coli	Streptomycin	Other E. coli_Strepto_Intermediate_10	11.9	Intermediate
Other E. coli	Streptomycin	Other E. coli_Strepto_Intermediate_11	13.02	Intermediate
Other E. coli	Streptomycin	Other E. coli_Strepto_Intermediate_12	12.63	Intermediate
Other E. coli	Streptomycin	Other E. coli_Strepto_Intermediate_13	12.61	Intermediate
Other E. coli	Streptomycin	Other E. coli_Strepto_Resistant_1	8	Resistant
Other E. coli	Streptomycin	Other E. coli_Strepto_Resistant_2	6.21	Resistant
Other E. coli	Streptomycin	Other E. coli_Strepto_Resistant_3	9.72	Resistant
Other E. coli	Streptomycin	Other E. coli_Strepto_Resistant_4	6.44	Resistant
Other E. coli	Streptomycin	Other E. coli_Strepto_Resistant_5	8.96	Resistant
Other E. coli	Streptomycin	Other E. coli_Strepto_Resistant_6	9.36	Resistant
Other E. coli	Streptomycin	Other E. coli_Strepto_Resistant_7	8.02	Resistant
Other E. coli	Streptomycin	Other E. coli_Strepto_Resistant_8	8.89	Resistant
E. coli O157:H7	Amoxicillin	E. coli O157:H7_Amox_Resistant_1	6	Resistant
E. coli O157:H7	Amoxicillin	E. coli O157:H7_Amox_Resistant_2	6	Resistant
E. coli O157:H7	Amoxicillin	E. coli O157:H7_Amox_Resistant_3	6	Resistant
E. coli O157:H7	Amoxicillin	E. coli O157:H7_Amox_Resistant_4	6	Resistant
E. coli O157:H7	Amoxicillin	E. coli O157:H7_Amox_Resistant_5	6	Resistant
E. coli O157:H7	Amoxicillin	E. coli O157:H7_Amox_Resistant_6	6	Resistant
E. coli O157:H7	Amoxicillin	E. coli O157:H7_Amox_Resistant_7	6	Resistant
E. coli O157:H7	Amoxicillin	E. coli O157:H7_Amox_Resistant_8	6	Resistant
E. coli O157:H7	Amoxicillin	E. coli O157:H7_Amox_Resistant_9	6	Resistant
E. coli O157:H7	Amoxicillin	E. coli O157:H7_Amox_Resistant_10	6	Resistant
E. coli O157:H7	Amoxicillin	E. coli O157:H7_Amox_Resistant_11	6	Resistant
E. coli O157:H7	Amoxicillin	E. coli O157:H7_Amox_Resistant_12	6	Resistant
E. coli O157:H7	Amoxicillin	E. coli O157:H7_Amox_Resistant_13	6	Resistant
E. coli O157:H7	Amoxicillin	E. coli O157:H7_Amox_Resistant_14	6	Resistant
E. coli O157:H7	Amoxicillin	E. coli O157:H7_Amox_Resistant_15	6	Resistant
E. coli O157:H7	Amoxicillin	E. coli O157:H7_Amox_Resistant_16	6	Resistant
E. coli O157:H7	Amoxicillin	E. coli O157:H7_Amox_Resistant_17	6	Resistant
E. coli O157:H7	Amoxicillin	E. coli O157:H7_Amox_Resistant_18	6	Resistant
E. coli O157:H7	Amoxicillin	E. coli O157:H7_Amox_Resistant_19	6	Resistant
E. coli O157:H7	Chloramphenicol	E. coli O157:H7_Chloram_Sensitive_1	26.97	Sensitive
E. coli O157:H7	Chloramphenicol	E. coli O157:H7_Chloram_Sensitive_2	25.06	Sensitive
E. coli O157:H7	Chloramphenicol	E. coli O157:H7_Chloram_Sensitive_3	29.23	Sensitive
E. coli O157:H7	Chloramphenicol	E. coli O157:H7_Chloram_Sensitive_4	32.09	Sensitive
E. coli O157:H7	Chloramphenicol	E. coli O157:H7_Chloram_Sensitive_5	30.75	Sensitive
E. coli O157:H7	Chloramphenicol	E. coli O157:H7_Chloram_Sensitive_6	22.59	Sensitive
E. coli O157:H7	Chloramphenicol	E. coli O157:H7_Chloram_Sensitive_7	29.79	Sensitive
E. coli O157:H7	Chloramphenicol	E. coli O157:H7_Chloram_Sensitive_8	26.87	Sensitive
E. coli O157:H7	Chloramphenicol	E. coli O157:H7_Chloram_Sensitive_9	21.02	Sensitive
E. coli O157:H7	Chloramphenicol	E. coli O157:H7_Chloram_Sensitive_10	30.55	Sensitive
E. coli O157:H7	Chloramphenicol	E. coli O157:H7_Chloram_Sensitive_11	25.85	Sensitive
E. coli O157:H7	Chloramphenicol	E. coli O157:H7_Chloram_Sensitive_12	25.83	Sensitive
E. coli O157:H7	Chloramphenicol	E. coli O157:H7_Chloram_Sensitive_13	27.49	Sensitive
E. coli O157:H7	Chloramphenicol	E. coli O157:H7_Chloram_Sensitive_14	30.96	Sensitive
E. coli O157:H7	Chloramphenicol	E. coli O157:H7_Chloram_Sensitive_15	29.84	Sensitive
E. coli O157:H7	Chloramphenicol	E. coli O157:H7_Chloram_Sensitive_16	24.42	Sensitive
E. coli O157:H7	Chloramphenicol	E. coli O157:H7_Chloram_Sensitive_17	28.06	Sensitive
E. coli O157:H7	Chloramphenicol	E. coli O157:H7_Chloram_Sensitive_18	27.14	Sensitive
E. coli O157:H7	Chloramphenicol	E. coli O157:H7_Chloram_Sensitive_19	26.09	Sensitive
E. coli O157:H7	Ciprofloxacin	E. coli O157:H7_Cipro_Sensitive_1	23.28	Sensitive
E. coli O157:H7	Ciprofloxacin	E. coli O157:H7_Cipro_Sensitive_2	26.3	Sensitive
E. coli O157:H7	Ciprofloxacin	E. coli O157:H7_Cipro_Sensitive_3	25.16	Sensitive
E. coli O157:H7	Ciprofloxacin	E. coli O157:H7_Cipro_Sensitive_4	24.27	Sensitive
E. coli O157:H7	Ciprofloxacin	E. coli O157:H7_Cipro_Sensitive_5	25.42	Sensitive
E. coli O157:H7	Ciprofloxacin	E. coli O157:H7_Cipro_Sensitive_6	22.84	Sensitive
E. coli O157:H7	Ciprofloxacin	E. coli O157:H7_Cipro_Sensitive_7	25.97	Sensitive
E. coli O157:H7	Ciprofloxacin	E. coli O157:H7_Cipro_Sensitive_8	26.74	Sensitive
E. coli O157:H7	Ciprofloxacin	E. coli O157:H7_Cipro_Sensitive_9	29.3	Sensitive
E. coli O157:H7	Ciprofloxacin	E. coli O157:H7_Cipro_Sensitive_10	26.72	Sensitive
E. coli O157:H7	Ciprofloxacin	E. coli O157:H7_Cipro_Intermediate_1	20.14	Intermediate
E. coli O157:H7	Ciprofloxacin	E. coli O157:H7_Cipro_Intermediate_2	20.21	Intermediate
E. coli O157:H7	Ciprofloxacin	E. coli O157:H7_Cipro_Intermediate_3	19.65	Intermediate
E. coli O157:H7	Ciprofloxacin	E. coli O157:H7_Cipro_Intermediate_4	21.19	Intermediate
E. coli O157:H7	Ciprofloxacin	E. coli O157:H7_Cipro_Intermediate_5	21.08	Intermediate
E. coli O157:H7	Ciprofloxacin	E. coli O157:H7_Cipro_Intermediate_6	20.56	Intermediate
E. coli O157:H7	Ciprofloxacin	E. coli O157:H7_Cipro_Intermediate_7	19.26	Intermediate
E. coli O157:H7	Ciprofloxacin	E. coli O157:H7_Cipro_Resistant_1	14.99	Resistant
E. coli O157:H7	Ciprofloxacin	E. coli O157:H7_Cipro_Resistant_2	15.01	Resistant
E. coli O157:H7	Doxycycline	E. coli O157:H7_Doxy_Sensitive_1		Sensitive
E. coli O157:H7	Doxycycline	E. coli O157:H7_Doxy_Intermediate_1	13.53	Intermediate
E. coli O157:H7	Doxycycline	E. coli O157:H7_Doxy_Intermediate_2	13.47	Intermediate
E. coli O157:H7	Doxycycline	E. coli O157:H7_Doxy_Intermediate_3	13.34	Intermediate
E. coli O157:H7	Doxycycline	E. coli O157:H7_Doxy_Intermediate_4	16.05	Intermediate
E. coli O157:H7	Doxycycline	E. coli O157:H7_Doxy_Intermediate_5	14.85	Intermediate
E. coli O157:H7	Doxycycline	E. coli O157:H7_Doxy_Intermediate_6	13.68	Intermediate
E. coli O157:H7	Doxycycline	E. coli O157:H7_Doxy_Intermediate_7	13.06	Intermediate
E. coli O157:H7	Doxycycline	E. coli O157:H7_Doxy_Resistant_1	10.08	Resistant
E. coli O157:H7	Doxycycline	E. coli O157:H7_Doxy_Resistant_2	11.13	Resistant
E. coli O157:H7	Doxycycline	E. coli O157:H7_Doxy_Resistant_3	5.54	Resistant
E. coli O157:H7	Doxycycline	E. coli O157:H7_Doxy_Resistant_4	8.15	Resistant
E. coli O157:H7	Doxycycline	E. coli O157:H7_Doxy_Resistant_5	10.68	Resistant
E. coli O157:H7	Doxycycline	E. coli O157:H7_Doxy_Resistant_6	8.08	Resistant
E. coli O157:H7	Doxycycline	E. coli O157:H7_Doxy_Resistant_7	12.27	Resistant
E. coli O157:H7	Doxycycline	E. coli O157:H7_Doxy_Resistant_8	11.77	Resistant
E. coli O157:H7	Doxycycline	E. coli O157:H7_Doxy_Resistant_9	11.19	Resistant
E. coli O157:H7	Doxycycline	E. coli O157:H7_Doxy_Resistant_10	11.77	Resistant
E. coli O157:H7	Doxycycline	E. coli O157:H7_Doxy_Resistant_11	9.35	Resistant
E. coli O157:H7	Erythromycin	E. coli O157:H7_Erythro_Intermediate_1	11	Intermediate
E. coli O157:H7	Erythromycin	E. coli O157:H7_Erythro_Intermediate_2	14	Intermediate
E. coli O157:H7	Erythromycin	E. coli O157:H7_Erythro_Resistant_1	7.33	Resistant
E. coli O157:H7	Erythromycin	E. coli O157:H7_Erythro_Resistant_2	5	Resistant
E. coli O157:H7	Erythromycin	E. coli O157:H7_Erythro_Resistant_3	8.75	Resistant
E. coli O157:H7	Erythromycin	E. coli O157:H7_Erythro_Resistant_4	9.09	Resistant
E. coli O157:H7	Erythromycin	E. coli O157:H7_Erythro_Resistant_5	8.27	Resistant
E. coli O157:H7	Erythromycin	E. coli O157:H7_Erythro_Resistant_6	6.78	Resistant
E. coli O157:H7	Erythromycin	E. coli O157:H7_Erythro_Resistant_7	7.55	Resistant
E. coli O157:H7	Erythromycin	E. coli O157:H7_Erythro_Resistant_8	8.46	Resistant
E. coli O157:H7	Erythromycin	E. coli O157:H7_Erythro_Resistant_9	7.66	Resistant
E. coli O157:H7	Erythromycin	E. coli O157:H7_Erythro_Resistant_10	11.71	Resistant
E. coli O157:H7	Erythromycin	E. coli O157:H7_Erythro_Resistant_11	10.3	Resistant
E. coli O157:H7	Erythromycin	E. coli O157:H7_Erythro_Resistant_12	5.23	Resistant
E. coli O157:H7	Erythromycin	E. coli O157:H7_Erythro_Resistant_13	6.21	Resistant
E. coli O157:H7	Erythromycin	E. coli O157:H7_Erythro_Resistant_14	9.06	Resistant
E. coli O157:H7	Erythromycin	E. coli O157:H7_Erythro_Resistant_15	8.6	Resistant
E. coli O157:H7	Erythromycin	E. coli O157:H7_Erythro_Resistant_16	7.3	Resistant
E. coli O157:H7	Erythromycin	E. coli O157:H7_Erythro_Resistant_17	8.7	Resistant
E. coli O157:H7	Streptomycin	E. coli O157:H7_Strepto_Sensitive_1	15.23	Sensitive
E. coli O157:H7	Streptomycin	E. coli O157:H7_Strepto_Sensitive_2	14.98	Sensitive
E. coli O157:H7	Streptomycin	E. coli O157:H7_Strepto_Sensitive_3	15.06	Sensitive
E. coli O157:H7	Streptomycin	E. coli O157:H7_Strepto_Sensitive_4	14.78	Sensitive
E. coli O157:H7	Streptomycin	E. coli O157:H7_Strepto_Sensitive_5	14.03	Sensitive
E. coli O157:H7	Streptomycin	E. coli O157:H7_Strepto_Sensitive_6	16.53	Sensitive
E. coli O157:H7	Streptomycin	E. coli O157:H7_Strepto_Sensitive_7	16.51	Sensitive
E. coli O157:H7	Streptomycin	E. coli O157:H7_Strepto_Sensitive_8	13.58	Sensitive
E. coli O157:H7	Streptomycin	E. coli O157:H7_Strepto_Sensitive_9	17.68	Sensitive
E. coli O157:H7	Streptomycin	E. coli O157:H7_Strepto_Sensitive_10	16.5	Sensitive
E. coli O157:H7	Streptomycin	E. coli O157:H7_Strepto_Sensitive_11	16.73	Sensitive
E. coli O157:H7	Streptomycin	E. coli O157:H7_Strepto_Intermediate_1	11.51	Intermediate
E. coli O157:H7	Streptomycin	E. coli O157:H7_Strepto_Intermediate_2	12.55	Intermediate
E. coli O157:H7	Streptomycin	E. coli O157:H7_Strepto_Intermediate_3	13.74	Intermediate
E. coli O157:H7	Streptomycin	E. coli O157:H7_Strepto_Intermediate_4	13.17	Intermediate
E. coli O157:H7	Streptomycin	E. coli O157:H7_Strepto_Intermediate_5	12.37	Intermediate
E. coli O157:H7	Streptomycin	E. coli O157:H7_Strepto_Intermediate_6	12.86	Intermediate
E. coli O157:H7	Streptomycin	E. coli O157:H7_Strepto_Resistant_1	9	Resistant
E. coli O157:H7	Streptomycin	E. coli O157:H7_Strepto_Resistant_2	10	Resistant
