# Supplementary material for: Antimicrobial-resistant pathogens on the plate: A semi-quantitative hygiene risk evaluation of raw beef consumption in Ethiopia within a One Health context
Source: PLoS One. 2026 Apr 7;21(4):e0346594. doi: 10.1371/journal.pone.0346594 (PMC13056190; doi:10.1371/journal.pone.0346594)
Supplement: S1 Text — General characteristics of samples collected from five towns in Ethiopia. This file presents metadata on the location of sampling sites, types of food-contact surfaces (e.g., knives, tables, meat surfaces, handlers’ hands), and the number and type of bacterial isolates recovered from each site. It provides contextual information for interpreting microbial contamination patterns across different environments. S2 Excel. Antimicrobial resistance profiles of bacterial isolates. This data details the inhibition zone measurements, resistance interpretation categories (sensitive, intermediate, resistant), and data that was used to compute mean, standard deviation, and standard error values for each bacterial species against six antibiotics. These data complement the AMR prevalence summaries presented in the main manuscript and support the analysis of multidrug resistance patterns. (ZIP) [file pone.0346594.s001.zip › General Characteristics (S1).xlsx]

## Sheet: General
Type of bacteria	Location	Equipment
Salmonella	Dessie	Table
Salmonella	Dessie	Hand
Salmonella	Kemissie	hand
Salmonella	Bati	Table
Salmonella	Woreilu	Hand
Shigella	Dessie	Surface
Shigella	Dessie	Knifes
Shigella	Dessie	Pan
Shigella	Dessie	Surface
Shigella	Dessie	Knifes
Shigella	Dessie	Table
Shigella	Dessie	Surface
Shigella	Dessie	Hands
Shigella	Dessie	Pan
Shigella	Dessie	Knifes
Shigella	Dessie	Table
Shigella	Dessie	Knifes
Shigella	Kombolcha	Pan
Shigella	Kombolcha	Table
Shigella	Kombolcha	Pan
Shigella	Kombolcha	Knifes
Shigella	Kombolcha	Pan
Shigella	Kombolcha	Knifes
Shigella	Kombolcha	Hands
Shigella	Kombolcha	Knifes
Shigella	Kombolcha	Table
Shigella	Kemissie	Pan
Shigella	Kemissie	Knifes
Shigella	Kemissie	Hands
Shigella	Kemissie	Table
Shigella	Woreilu	Surface
Shigella	Woreilu	Knifes
Shigella	Woreilu	Hands
Shigella	Woreilu	Pan
Shigella	Woreilu	Table
Shigella	Woreilu	Knifes
Shigella	Woreilu	Surface
Shigella	Woreilu	Knifes
Shigella	Woreilu	Hands
Shigella	Woreilu	Pan
Shigella	Woreilu	Knifes
Shigella	Woreilu	Surface
E. coli O157:H7	Dessie	Pan
E. coli O157:H7	Dessie	Table
E. coli O157:H7	Dessie	Knifes
E. coli O157:H7	Dessie	Table
E. coli O157:H7	Dessie	Pan
E. coli O157:H7	Dessie	Table
E. coli O157:H7	Kombolcha	Hands
E. coli O157:H7	Kombolcha	Table
E. coli O157:H7	Kombolcha	Table
E. coli O157:H7	Kombolcha	Pan
E. coli O157:H7	Kombolcha	Pan
E. coli O157:H7	Kombolcha	Table
E. coli O157:H7	Kemissie	Knifes
E. coli O157:H7	Kemissie	Table
E. coli O157:H7	Kemissie	Table
E. coli O157:H7	Bati	Pan
E. coli O157:H7	Bati	Table
E. coli O157:H7	Bati	Surface
E. coli O157:H7	Bati	Table
Other E. coli strains	Dessie	Knifes
Other E. coli strains	Dessie	Hands
Other E. coli strains	Dessie	Pan
Other E. coli strains	Dessie	Surface
Other E. coli strains	Dessie	Knifes
Other E. coli strains	Dessie	Table
Other E. coli strains	Dessie	Pan
Other E. coli strains	Dessie	Hands
Other E. coli strains	Dessie	Hands
Other E. coli strains	Dessie	Pan
Other E. coli strains	Dessie	Surface
Other E. coli strains	Dessie	Pan
Other E. coli strains	Dessie	Table
Other E. coli strains	Dessie	Pan
Other E. coli strains	Dessie	Hands
Other E. coli strains	Dessie	Pan
Other E. coli strains	Dessie	Surface
Other E. coli strains	Dessie	Pan
Other E. coli strains	Dessie	Surface
Other E. coli strains	Dessie	Surface
Other E. coli strains	Dessie	Knifes
Other E. coli strains	Dessie	Hands
Other E. coli strains	Dessie	Table
Other E. coli strains	Dessie	Surface
Other E. coli strains	Dessie	Pan
Other E. coli strains	Kombolcha	Pan
Other E. coli strains	Kombolcha	Surface
Other E. coli strains	Kombolcha	Hands
Other E. coli strains	Kombolcha	Knifes
Other E. coli strains	Kombolcha	Hands
Other E. coli strains	Kombolcha	Table
Other E. coli strains	Kombolcha	Pan
Other E. coli strains	Kombolcha	Hands
Other E. coli strains	Kombolcha	Knifes
Other E. coli strains	Kombolcha	Hands
Other E. coli strains	Kemissie	Pan
Other E. coli strains	Kemissie	Surface
Other E. coli strains	Kemissie	Pan
Other E. coli strains	Kemissie	Knifes
Other E. coli strains	Kemissie	Surface
Other E. coli strains	Kemissie	Pan
Other E. coli strains	Kemissie	Surface
Other E. coli strains	Kemissie	Table
Other E. coli strains	Kemissie	Knifes
Other E. coli strains	Kemissie	Surface
Other E. coli strains	Bati	Pan
Other E. coli strains	Bati	Knifes
Other E. coli strains	Bati	Hands
Other E. coli strains	Bati	Pan
Other E. coli strains	Woreilu	Table
Other E. coli strains	Woreilu	Knifes
Other E. coli strains	Woreilu	Surface
